# Supplementary material for: Estimation of Genetic Parameters for Early Growth Traits in Luzhong Mutton Sheep
Source: Animals (Basel). 2024 Jun 10;14(12):1754. doi: 10.3390/ani14121754 (PMC11200940; doi:10.3390/ani14121754)
Supplement: Supplementary file 1 [file animals-14-01754-s001.zip]

Archive with 1 entries (1 files):
- animals-3021564-supplementary.xlsx
