# Supplementary material for: Estimation of Genetic Parameters for Early Growth Traits in Luzhong Mutton Sheep
Source: Animals (Basel). 2024 Jun 10;14(12):1754. doi: 10.3390/ani14121754 (PMC11200940; doi:10.3390/ani14121754)
Supplement: Supplementary file 1 [file animals-14-01754-s001.zip › animals-3021564-supplementary.xlsx]

## Sheet: Sheet1
Table 1 Reserve sheep ration combinations (per sheep, per day)							Table 2 Breeding ram diet formulation and nutrient composition (only, day)					Table 3 Concentrate formulation for breeding rams and lactating ewes				Table 4 Diet formulation and nutrient composition of ewes (per ewe, per day)							Table 5 Pellet feed formulations for lamb fattening
NO.	Weight (kg)	Mixed concentrate (kg)	Corn stover silage (kg)	Green hay (kg)	Juicy feed (kg)		Ration composition	non-breeding period	Party1 in the breeding season	Party2 during the breeding period		Raw material type	Mating rams	Lactating ewes		Ration composition	pregnant ewe	pre-pregnancy	second trimester	pre-lactation	late lactation		Raw material type	low level	mid-level	high level
1	30	0.2～0.3	1～1.5	0.3	0.2		Alfalfa hay (kg)		0.15	0.15		Corn	62	60		Alfalfa hay (kg)				0.3	0.2		Concentrate ratio (%)	40	50	60
2	40	0.3～0.4	1.5～2.0	0.5	0.3		Peanut seedling(kg)	1.5	1.5			Bran	15	15		Peanut seedling(kg)	0.5	0.6	0.8	0.6			Corn	26.1	32.2	39.5
3	50	0.4～0.5	2.0～2.5	0.6	0.4		Groundnut seedlings (kg)			1.85		Soya bean meal	16	18		Groundnut seedlings (kg)	0.5	0.6	0.7	0.5	0.8		Bran	3.7	4.8	4.9
4	60	0.5～0.6	2.5～3.0	0.8	0.6		Whole maize stover silage(kg)	1.5	0.5			Salt	2	2		Whole maize stover silage (kg)	2	2	1.5	1.5	1.7		Soya bean meal	6.9	9.7	12.6
5	70	0.6～0.8	2.5～3.0	1	0.8		Carrot(kg)		0.5	1.5		Calcium phosphate	3	2.5		Maize(g)	110	200	220	720	410		Calcium hydroxide	0.8	0.8	0.5
							Maize(g)	700	765	555		1% premix	1	1		Bran(g)	50	50	100	100	50		Salt	0.5	0.5	0.5
							Bran(g)		250	250		Baking soda	1	1.5		Soya bean meal(g)	50	50	100	100	50		Baking soda	1	1	1
							Soya bean meal(g)		300	200		Total	100	100		Light calcium phosphate(g)	15	15	15	15	15		1% premix	1	1	1
							Light calcium phosphate(g)	10	10	10		Digestible energy (MJ/kg)	13.62	13.6		Salt(g)	10	10	10	10	10		Peanut powder	30	25	20
							Salt(g)	15	15	15		Crude protein(%)	14.54	15.23		Additives(g)	5	5	5	5	5		Groundnut powder	30	25	20
							Additives(g)		10	10		Calcium(%)	0.74	0.64		Total(kg)	3.2	3.54	2.95	3.46	3.2		Total	100	100	100
							Total(kg)	3.73	4	4.5		Phosphorus(%)	0.84	0.77		Nutritional composition of first day's intake							Digestible energy (MJ/kg)	11.6	12.4	13.2
							Nutritional composition of the first day's intake									Dry matter(kg)	1.57	1.88	2.09	2.42	1.77		Crude Protein (%)	12.2	13.3	14.3
							Dry matter(kg)	2.4	2.85	2.87						Digestible energy(MJ)	15.43	18. 41	21.21	28.79	20		Calcium (%)	0.94	0.82	0.66
							Digestible energy(MJ)	26.64	34.26	32.51						Crude protein(g)	159	184.45	234	346	228.1		Phosphorus (%)	0.3	0.33	0.32
							Crude protein(g)	192.2	405	365.51						Calcium(g)	18.82	21.47	23.64	23.31	18.63		CF (%)	22.2	9.3	16.5
							Calcium(g)	11.65	22.12	26.39						Phosphorus(g)	5.48	5.75	6.16	8.87	7.16
							Phosphorus(g)	4.9	7.71	6.72
